# Supplementary material for: Efficacy Comparison between Kegel Exercises and Extracorporeal Magnetic Innervation in Treatment of Female Stress Urinary Incontinence: A Randomized Clinical Trial
Source: Medicina (Kaunas). 2022 Dec 17;58(12):1863. doi: 10.3390/medicina58121863 (PMC9784675; doi:10.3390/medicina58121863)
Supplement: Supplementary file 1 [file medicina-58-01863-s001.zip]

Archive with 1 entries (1 files):
- medicina-2020337-supplementary.pdf
